# Supplementary material for: Seroprevalence of Brucellosis, Leptospirosis, and Q Fever among Butchers and Slaughterhouse Workers in South-Eastern Iran
Source: PLoS One. 2016 Jan 5;11(1):e0144953. doi: 10.1371/journal.pone.0144953 (PMC4701462; doi:10.1371/journal.pone.0144953)
Supplement: S1 Dataset — (XLSX) [file pone.0144953.s001.xlsx]

## Sheet: Sheet1
District	Job	Marriage Satues	Age (Years)	Work History	Place of work	Transportation of the remaining livestock	Slaughtering	Inspected the carcases	Contact with cattle and calf	Contact with sheep and goat	Contact with camel	Splashing of Animal Secretions to the face	Splashing of Animal Secretions to the body	Cutting hand or other organs during the work	Bite by ectoparasites	Using mask	Using glove	using overalls	Using boots	Disinfection tools	Disinfection hands	Satisfied with occupation	See themselves at risk for zoonotic diseases	Results of Leptospirosis ELISA	Results of Brucellosis ELISA IBL	Results of Coxiella Phase 1 test	Results of Coxiella Phase 2 test	Results of brucellosis STAT
Zabol	Butcher	1	38	8	1	0	1	0	1	1	1	1	1	3	3	3	3	1	1	5	5	1	1	0	0	1	1	0
Zabol	Butcher	1	54	12	1	0	1	0	1	1	0	1	1	1	4	2	2	1	1	1	1	1	1	3	0	1	1	0
Zabol	Butcher	1	30	7	1	0	1	0	1	1	1	1	1	1	3	3	3	1	1	5	5	1	1	0	0	0	0	0
Zabol	Butcher	1	33	8	1	0	1	0	1	1	1	1	1	1	4	3	3	1	1	5	5	1	1	0	0	0	0	0
Zabol	Butcher	1	63	8	1	0	1	0	1	1	1	1	1	1	4	1	1	1	1	5	5	1	1	1	0	0	0	0
Zabol	Butcher	1	55	8	1	0	1	0	1	1	0	1	1	1	4	2	2	1	1	5	5	1	1	0	3	0	0	0
Zabol	Butcher	1	53	8	1	0	1	0	1	1	0	1	1	1	4	1	1	1	1	5	5	1	1	0	0	0	3	0
Zabol	Butcher	0	34		1	0	1	0	1	1	0	1	1	4	2	2	2	1	1	5	5	1	1	0	0	1	0	0
Zabol	Butcher	1	49	8	1	0	1	0	1	1	1	1	1	3	4	1	1	1	1	5	5	1	1	0	0	1	0	0
Zabol	Butcher	1	42	8	1	0	1	0	1	1	1	1	1	3	4	3	3	1	1	5	5	1	1	0	0	3	0	0
Zabol	Butcher	1	53	8	1	1	0	0	1	1	1	1	1	3	4	2	1	1	1	5	5	1	1	0	0	1	0	0
Zabol	Butcher	1	51	2	1	0	1	0	1	1	1	1	1	4	4	1	1	1	1	5	5	1	1	0	0	0	0	0
Zabol	Butcher	1	40	8	1	0	1	0	1	1	1	1	1	1	4	3	3	1	1	5	5	1	1	0	0	0	0	0
Zabol	Butcher	1	41	3	1	1	0	0	1	1	1	1	1	1	4	4	4	1	1	5	5	1	1	0	0	1	1	0
Zabol	Butcher	1	48	8	1	1	0	0	1	1	1	1	1	1	4	4	4	1	1	5	5	1	1	0	0	1	1	0
Zabol	Butcher	1	35	8	1	1	0	0	1	1	1	1	1	1	4	4	4	1	1	5	5	1	1	0	0	3	3	0
Zabol	Butcher	1	32	1	1	1	0	0	1	1	1	1	1	1	4	4	4	1	1	5	5	1	1	0	0	0	1	0
Zabol	Butcher	1	46	8	1	0	1	0	1	1	1	2	2	1	4	4	4	1	1	5	5	1	1	0	0	0	0	0
Zabol	Butcher	1	33	2	1	0	1	0	1	1	1	2	2	3	4	4	1	1	1	5	5	1	1	0	0	0	0	0
Zabol	Butcher	1	40	6	1	0	1	0	1	1	1	2	2	4	4	4	4	1	1	5	5	1	1	0	0	0	0	0
Zabol	Butcher	1	31	5	1	0	1	0	1	1	1	2	2	3	4	4	1	1	1	5	5	1	1	3	0	1	1	0
Zabol	Butcher	1	29	7	1	0	1	0	1	1	1	1	1	1	3	4	4	1	1	5	5	1	1	3	0	1	1	0
Zabol	Butcher	1	43	3	1	0	1	0	1	1	1	1	1	1	4	4	4	1	1	5	5	1	1	3	0	0	3	0
Zabol	Butcher	1	50	10	1	0	1	0	1	1	1	2	2	1	4	4	4	1	1	5	5	1	1	0	0	0	0	0
Zabol	Butcher	1	33	6	1	0	1	0	1	1	1	1	1	1	4	4	1	1	1	5	5	1	1	0	0	0	3	0
Zabol	Butcher	1	41	5	1	0	1	0	1	1	1	2	2	1	4	4	1	1	1	5	5	1	1	0	0	0	0	0
Zabol	Butcher	1	28	6	1	0	1	0	1	1	1	1	1	4	4	4	4	1	1	5	5	1	1	0	0	0	0	0
Zahak	Butcher	1	31	10	3	0	1	0	1	0	0	2	2	4	4	1	1	1	1	5	5	1	1	0	0	0	0	0
Zahak	Butcher	1	62	30	3	0	1	0	1	0	0	1	1	4	4	1	1	1	1	5	5	1	1	3	0	0	0	0
Zahak	Butcher	1	51	20	3	0	1	0	1	0	0	2	2	4	4	1	1	1	1	3	3	1	1	1	0	1	1	0
Zahak	Butcher	1	58	20	3	0	1	0	1	0	0	1	1	1	4	1	1	1	1	5	5	1	1	0	0	3	1	0
Zahak	Butcher	1	44	20	3	0	1	0	1	0	0	2	2	4	4	1	1	1	1	5	5	1	1	0	0	0	0	0
Zabol	Butcher	1	35	20	3	0	1	0	1	0	0	2	2	3	4	5	5	1	1	5	5	1	1	0	0	0	0	0
Zabol	Butcher	1	23	1	3	0	1	0	1	0	0	2	2	3	4	1	1	1	1	5	5	1	1	0	0	0	0	0
Zabol	Butcher	1	44	17	3	0	1	0	1	0	0	1	1	1	1	3	3	1	1	5	5	1	1	0	0	0	0	0
Zabol	Butcher	1	36	6	3	0	1	0	1	0	0	1	1	3	4	3	3	1	1	5	5	1	1		0			0
Zabol	Butcher	1	45	20	3	0	1	0	1	0	0	1	1	3	2	5	5	3	3	5	5	1	1	3	0	1	1	0
Zabol	Butcher	1	37	25	3	0	1	0	1	1	0	1	1	1	3	5	5	1	1	5	5	1	1	0	0	1	0	0
Zabol	Butcher	1	31	3	3	0	1	0	1	0	0	2	2	3	4	1	3	1	1	5	5	1	1	0	0	0	0	0
Zabol	Butcher	0	24	15	3	0	1	0	1	1	0	1	1	1	3	5	5	5	5	5	5	1	1	0	0	0	3	0
Zabol	Butcher	0	21	10	3	0	1	0	1	0	0	1	1	3	4	5	5	5	5	5	5	1	1	0	0	0	0	0
Zabol	Butcher	0	19	8	3	0	1	0	1	0	0	1	1	3	3	5	5	5	5	5	5	1	1	0	0	0	0	0
Zabol	Butcher	1	35	25	3	0	1	0	1	0	0	2	2	3	4	1	1	1	1	5	5	1	1	0	0	0	0	0
Zabol	Butcher	1	23	15	3	0	1	0	1	0	0	1	1	1	3	5	5	5	5	5	5	1	1	0	0	0	0	0
chahbahar	Butcher	0	19	2	1	1	1	0	1	0	1	1	1	3	4	3	3	1	1	5	5	2	1	0	0	0	0	0
chahbahar	Butcher	1	41	3	1	1	1	0	1	0	1	1	1	3	4	3	3	1	1	5	5	1	1	0	0	0	0	0
chahbahar	Butcher	0	28	5	3	1	1	0	1	1	1	1	1	1	4	5	3	3	5	5	5	1	1	0	0	0	0	0
chahbahar	Butcher	0	20	3	4	1	1	0	1	1	1	1	1	1	4	5	5	2	5	5	5	1	1	0	0	0	0	0
chahbahar	Butcher	1	44	13	3	1	1	0	1	1	0	2	2	3	4	5	1	1	5	3	5	2	1	0	0	0	3	0
chahbahar	Butcher	0	35	8	3	1	1	0	1	1	0	2	2	4	4	3	3	2	5	3	3	1	1	0	0	0	0	0
chahbahar	Butcher	1	25	2	3	1	1	0	1	1	0	1	1	3	4	5	3	3	5	5	5	1	1	0	3	0	0	1
chahbahar	Butcher	1	50	30	2	1	1	0	1	1	0	2	2	3	4	5	5	5	5	5	5	1	1	0	1	3	3	1
chahbahar	Butcher	1	25	6	3	1	1	0	1	1	0	1	1	3	4	5	5	5	5	5	5	1	1	0	0	3	0	0
chahbahar	Butcher	0	20	1	3	0	1	0	1	1	0	1	1	3	4	5	3	3	5	5	5	1	1	0	3	0	0	0
konarak	Butcher	1	60	30	3	1	1	0	0	1	0	1	1	4	4	5	5	3	5	5	5	1	1	0	0	3	1	0
konarak	Butcher	1	53	8	3	1	1	0	1	1	1	1	1	3	3	3	3	3	5	5	5	1	1	0	3	0	0	0
konarak	Butcher	0	23	8	4	0	1	0	1	1	0	2	1	3	3	3	3	3	5	5	5	1		0	0	0	0	0
konarak	Butcher	1	39	18	3	1	1	0	1	1	0	1	1	4	4	5	5	3	5	5	5	1	1	0	0	0	0	0
konarak	Butcher	1		1	1	0	1	0	1	0	0	1	1	3	4	1	1	1	1	3	5	1	1	0	0	0	0	0
konarak	Butcher	1	37	2	1	0	1	0	1	0	0	1	1	4	4	1	1	1	1	2	5	1	1	0	0	0	3	0
konarak	Butcher	1	42	3	1	1	0	0	1	0	0	1	1	3	4	1	1	1	1	5	5	1	1	0	0	0	0	0
konarak	Butcher	1		1	1	0	1	0	1	0	0	1	1	3	4	1	1	1	1	3	3	1	1	0	0	0	0	0
konarak	Butcher	0	24	1	1	1	1	0	1	0	0	1	1	4	4	1	1	1	1	3	4	1	1	0	0	0	0	0
konarak	Butcher	1	28	2	1	1	0	0	1	0	0	2	2	4	4	1	1	5	1	5	5	1	1	3	0	0	0	0
sarbaz	Butcher	1	50	20		0	1	0	1	1	0	1	1	3	4	5	5	5	5	5	5	1	2	0	0	0	0	0
sarbaz	Butcher	1	45	15	3	0	1	0	1	1	0	2	1	4	4	5	5	5	5	5	5	1	2	0	3	0	0	0
sarbaz	Butcher	1	53	20	3	0	1	0	1	1	0	2	1	4	4	5	5	5	1	5	5	1	2	0	3	3	0	0
sarbaz	Butcher	1	25	3		0	1	0	1	1	0	2	1	4	4	5	5	5	5	5	5	1	2	3	0	0	0	0
sarbaz	Butcher	1	37	10	3	0	1	0	1	1	0	2	1	4	4	1	1	1	5	5	5	1	2	0	0	3	0	0
saravan	Butcher	1	35	5	3	0	1	0	0	1	0	2	2	4	4	5	5	5	5	5	2	1	1	0	0	0	0	0
saravan	Butcher	1	29	12	3	0	1	0	1	0	0	1	1	1	3	5	5	5	5	2	2	1	1	0	0	0	3	0
saravan	Butcher	1	48		2	0	1	0	1	0	0	1	1	1	4	5	5	5	1	2	1	2	1	0	0	3	0	0
saravan	Butcher	1	26	6	3	0	1	0	1	0	0	1	1	3	4	5	2	5	1	1	2	2	1	0	0	0	0	0
saravan	Butcher	1	57	11		0	1	0	0	1	0	1	1	3	4	5	5	5	5	2	2	1	1	0	0	3	0	0
saravan	Butcher	1	57	8	3	0	1	0	0	1	0	1		3	4	5	5	5	5	2	2	2	1	0	0	0	0	0
saravan	Butcher	1	28	4	3	0	1	0	0	1	0	1	1	3	3	5	5	5	3	2	1	1	1	0	0	3	0	0
saravan	Butcher	1	62	10	3	0	1	0	0	1	0	1	2	3	4	5	5	5	5	2	2	1	1	0	0	0	0	0
saravan	Butcher	1	29	10	3	0	1	0	0	1	0	1	1	3	4	5	5	5	3	2	3	1	1	0	0	0	0	0
saravan	Butcher	1	48	10	3	0	1	0	0	1	0	1	1	4	4	5	3	5	1	2	2	1	1	3	0	0	0	0
Iranshahr	Butcher	1	33	1	3	0	1	0	0	1	0	2	1	3	4	5	5	5	5	5	5	1	1	3	0	3	0	0
Iranshahr	Butcher	1	45	25	3	0	1	0	0	1	0	1	1	3	4	5	5	5	5	5	5	1	1	0	0	0	0	0
Iranshahr	Butcher	1	33	2	3	0	1	0	0	1	0	1	1	1	1	5	5	5	5	5	5	1	1	0	0	1	1	0
Iranshahr	Butcher	1	35	18	3	0	1	0	0	1	1	1	1	4	4	5	5	5	5	5	5	1	1	0	0	1	1	0
Iranshahr	Butcher	1	27	2	3	0	1	0	1	1	1	1	1	4	4	5	5	5	5	5	5	1	2	0	0	1	0	0
Iranshahr	Butcher	1	31	2	2	1	0	0	1	1	1	1	1	4	4	5	5	5	5	5	5	1	2	0	0	0	1	0
Iranshahr	Butcher	0	19	1	2.3	0	1	0	1	1	1	1	1	3	3	5	5	5	1	5	5	1	2		0	0	0	0
Iranshahr	Butcher	1	31	10	2.3	0	1	0	1	1	1	1	1	1	3	5	5	5	1	5	5	1	2	0	0	0	0	0
Iranshahr	Butcher	1	40	1		0	1	0	1	1	1	1	1	1	4	1	1	1	1	5	5	1	2	0	0	0	0	0
Iranshahr	Butcher	1	42	6	2.3	0	1	0	1	1	1	1	1	4	4	5	5	1	1	5	5	1	1	1	0	0	0	0
Iranshahr	Butcher	1	40	19	3	0	1	0	1	1	1	2	1	4	4	5	5	1	5	5	5	1	1	0	0	3	0	0
Iranshahr	Butcher	0	23	6	3	0	1	0	1	1	0	1	1	3	4	5	5	5	5	5	5	1	2	0	0	0	0	0
Iranshahr	Butcher	1	35	1	3	0	1	0	0	1	1	1	1	4	4	5	5	5	5	5	5	1	2	0	0	0	0	0
Iranshahr	Butcher	1	60	30	3	0	1	0	0	1	1	1	1	4	3	5	5	5	5	5	5	1	1	0	1	1	1	1
Nikshahr	Butcher	1	38	15	2.3	1	1	0	1	1	1	1	1	1	1	5	4	2	2	5	5	1	1	0	0	1	3	0
Nikshahr	Butcher	1	24	10	3	0	1	0	1	1	0	1	1	4	4	5	5	5	2	5	5		2		0	0	0	0
Nikshahr	Butcher	1	58	2	2.3	1	1	0	1	1	1	1	1	3	3	5	5	3	2	5	5	1	2		1	0	0	1
Nikshahr	Butcher	1	68	20	3	1	1	0	1	1	0	1	1	4	4	5	3	2	2	5	5	1	1	0	0	3	0	0
Nikshahr	Butcher	1	55	20	3	1	1	0	1	1	0	2	2	4	4	5	5	5	5	5	4	1	2	0	0	3	0	0
Nikshahr	Butcher	1	42	10	3	0	1	0	1	1	0	1	1	4	4	5	5	4	3	5	4	1	2	0	1	0	1	1
Nikshahr	Butcher	1	26	10	3	0	1	0	1	1	0	1	1	1	4	5	5	5	2	5	5	1	2	0	0	0	0	0
Nikshahr	Butcher	1	52		3	1	1	0	1	1	0	1	1	4	4	5	5	5	5	5	5	1	2	0	0	3	0	0
Nikshahr	Butcher	1	26	3	3	0	1	0	1	1	0	1	1	1	4	5	5	4	4	5	5	1	2	0	0	0	0	0
Nikshahr	Butcher	1	42	7	3	1	1	0	0	1	0	2	2	4	4	5	5	5	5	5	5	1	2	0	0	0	0	0
Khash	Butcher	1	23	7	3	0	1	0	1	1	1	1	1	3	3	5	5	1	5	5	5	1	1	0	0	0	0	0
Khash	Butcher	1	37		3	0	1	0	1	1	1	1	1	2	2	5	5	5	5	5	5	1	1	0	0	3	0	0
Khash	Butcher	1	45	20	3	0	1	0	1	1	1	1	1	1	3	5	3	3	3	5	5	1	1	0	0	1	1	0
Khash	Butcher	1	61	1	3	0	1	0	0	1	0	1	1	3	4	5	5	5	5	5	5	1	1	1	0	0	0	0
Khash	Butcher	1	23	10	3	0	1	0	1	1	1	1	1	2	3	1	1	1	1	4	4	1	1	0	1	1	1	0
Khash	Butcher	1	60	30	3	0	1	0	1	1	1	1	1	1	4	5	5	5	5	5	5	1	1	3	1	3	0	1
Khash	Butcher	1	25	12	3	0	1	0	0	1	0	1	1	4	4	5	5	5	5	5	5	1	1	0	0	0	0	0
Khash	Butcher	1	35	11	3	0	1	0	0	1	0	1	1	4	4	5	5	5	5	5	5	1	1	0	0	0	0	0
Khash	Butcher	1	27	12	3	0	1	0	0	1	0	1	1	3	4	5	5	1	1	5	5	1	1	3	0	3	0	0
Khash	Butcher	1	39	21	3	0	1	0	1	1	1	1	1	4	4	3	1	1	1	3	3	2	1	0	0	1	3	0
Khash	Butcher	1	49	25	3	0	1	0	1	1	1	1	1	4	4	5	1	1	1	5	5	1	1	0	0	3	3	0
Khash	farmer	1	64	64	3	0	1	0	0	1	0	1	1	4	4	5	5	5	5	5	5	1	1	1	0	0	0	0
Zahedan	farmer	1	45	30	4	0	1	0	0	1	0	2	2	4	4	5	5	5	5	5	5	1	1	0	3	1	0	0
Zahedan	Butcher	0	18	4	4	1	1	0	0	1	0	1	1	3	4	5	5	5	5	5	5	1	2	0	0	0	0	0
Zahedan	farmer	1	25		4	0	1	0	0	1	0	2	2	3	4	5	5	5	5	5	5	1	1	0	0	0	0	0
Zahedan	farmer	1	47	20	4				0	1	0	1	1	4	4	5	5	5	5	5	5	1	2	0	0	0	0	0
Zahedan	Butcher	1	31	4	4	1	1	0	0	1	0	1	1	1	4	5	5	5	5	5	5	1	1	0	0	1	1	0
Zahedan	Butcher	1	31	16	4	0	1	0	0	1	0	1	1	2	4	5	5	5	5	5	5	1	1	0	0	0	0	0
Zahedan	farmer	1	40	25	4	0	1	0	0	1	0	2	2	3	4	5	5	5	5	5	5	1	1	0	0	1	0	0
Zahedan	farmer	1	25		4	0	1	0	0	1	0	2	2	3	4	5	5	5	5	5	5	1	1	0	0	1	1	0
Zahedan	farmer	1	40	20	4	0	1	0				1	1	2	4	5	5	5	5	5	5	1	1	0	1	1	0	1
Zahedan	farmer	1	24	14	4	0	1	0	0	1	0	2	2	3	4	5	5	5	5	5	5	1	1	0	1	1	0	1
Zahedan	farmer	0	22	10	4	0	1	0	0	1	0	1	1	3	4	5	5	5	5	5	5	1	2	0	0	0	0	0
Zahedan	farmer	1	32	2	4	0	1	0	0	1	0	1	1	3	4	5	5	5	5	5	5	1	1	0	1	0	0	1
Zahedan	Butcher	1	24	14	4	0	1	0	0	1	0	1	1	3	4	5	5	5	5	5	5	1	1	3	0	0	0	0
Zahedan	farmer	1	50	2	4	0	1	0	0	1	0	2	2	4	4	5	5	5	5	5	5	1	1	3	0	0	0	0
Zahedan	Butcher	1	53	20	4	1	1	0	0	1	0	1	1	3	4	5	5	5	5	5	5	1	2	0	0	0	0	0
Zahedan	Butcher	1	25	8	4	0	1	0	1	0	0	2	2	3	4	5	5	5	5	5	5	1	2	0	1	0	0	1
Zahedan	Butcher	0	20	8	3				1	1	0	1	2	4	4	5	5	5	5	5	5	1	1		0			0
Zahedan	Butcher	1	30	20	3				1	1	0	2	2	3	4	5	5	5	5	5	5	1	1		0	0	0	0
Zahedan	Butcher	0	24	14	3				1	1	0	1	1	3	4	5	5	5	5	5	5	1	1	0	0	1	1	0
Zahedan	Butcher	0	24	14	3				1	1	0	1	1	3	4	5	5	5	5	5	5	1	1	0	0	0	0	0
Zahedan	Butcher	1	19	15	3				1	1	0	2	2	3	4	5	5	5	5	5	5	1	1	0	0	0	0	0
Zahedan	Butcher	1	37	20	3				1	1	0	2	2	3	4	5	5	5	5	5	5	1	1	0	0	3	0	0
Zahedan	Butcher	1	25	0.5	3				1	1	1	2	1	3	4	5	5	5	5	5	5	1	2	0	0	0	0	0
Zahedan	Butcher	1	35	15	3				1	1	0	1	1	3	4	5	5	5	5	5	5	1	1	1	3	0	0	0
Zahedan	Butcher	0	24	10	3	0	1	0	1	1	1	1	1	3	4	5	5	5	5	5	5	1	1	3	1	0	0	1
Zahedan	Butcher	1	35	15	4	0	1	0	0	1	0	1	1	3	4	5	5	5	5	5	5	1	2	0	0	0	0	0
Zahedan	Butcher	1	25	5	4	1	1	0	1	1	0	1	1	1	4	5	5	5	5	5	5	1	2	0	0	3	0	0
Zahedan	Butcher	0	18	4	4	1	1	0	0	1	0	1	1	1	4	5	5	5	5	5	5	1	2	3	0	0	0	0
Zahedan	Butcher	1	28	18	4	1	1	0	1	1	0	1	1	3	4	5	5	5	5	5	5	1	1	0	1	0	0	1
Zahedan	Butcher	0	21	10	3				1	1	0	2	1	3	4	5	5	5	5	5	5		1	0	0	0	0	0
Zahedan	Butcher	1	48	25	3				1	1	0	2	2	4	4	5	5	5	5	5	5	1	2	3	0	0	0	0
Zahedan	Butcher	1	48	25	3				1	1	0	1	1	4	4	5	5	5	5	5	5	1	1	0	0	0	0	0
Zahedan	Butcher	1	35	15	3				1	1	1	2	1	3	4	5	5	5	5	5	5	1	1	0	0	3	0	0
Zahedan	farmer	1	29	10	4	0	1	0	0	1	0	1	1	3	4	5	5	5	5	5	5	1	1	0	0	0	0	0
Zahedan	Butcher	1	29	10	4	0	1	0	0	1	0	1	1	3	4	5	5	5	5	5	5	1	1	3	0	3	0	0
Zahedan	Butcher	1	22	15	3.4	1	1	0	0	1	0	1	1	3	4	5	5	5	5	5	5	1	2	0	0	3	0	0
Zahedan	Butcher	1	42	20	4	1	1	0	0	1	0	1	1	3	4	5	5	5	5	5	5	1	2	0	0	0	0	0
Zahedan	Butcher	1	35	20	4	1	1	0	0	1	0	1	1	3	4	5	5	5	5	5	5	1	1	0	1	1	0	1
Zahedan	Butcher	1	50	30	4	1	1	0	1	1	0	1	1	3	4	5	5	5	5	5	5	1	2	0	0	0	0	0
Zahedan	Butcher	1	18	2	3	0	1	0	0	1	1	1	1	3	4	5	5	5	5	5	5	1	2	0	0	0	0	0
Zahedan	Butcher	0	18	8	4	1	1	0	0	1	0	1	1	3	4	5	5	5	5	5	5	1	2	0	0	0	0	0
Zahedan	farmer	1	50	10	4				0	1	0	2	2	4	4	5	5	5	5	5	5	1	1	0	0	0	1	0
Zahedan	farmer	1	53	1		1	0	0	0	1	0	2	2	4	4	5	5		5	5	5	1	2	0	0	1	0	0
Zahedan	Slaughterer	1	39	2	1			2	1	1	1	2	1	4	4	1		1	1			1	1		0	0	0	0
Zahedan	Slaughterer	1	27	1	1	0	1	0	1	1	1	2	1	4	4	1	1	1	1	1	5	1	1	0	0	0	0	0
Zahedan	Slaughterer	1	34	2	1			2	1	1	1	1	1	4	1	1	1	1	1	1	1	1	1	0	0	0	0	0
Zahedan	Slaughterer	1	54	1.5	1	1	0	0	1	1	1	2	2	4	4	1	5	1	1	5	5	1	1	0	0	0	0	0
Zahedan	Slaughterer	1	25	3	1	1	0	0				1	1	4	4	1	1	5	1	5	5	1	1	1	0	0	0	0
Zahedan	Butcher	1	31	1	1	1	1	0	1	1	1	1	1	1	4	1	1	1	1	5	5	1	2	0	0	0	0	0
Zahedan	Slaughterer	1	22	1	1	0	1	0	1	1	1	1	1	2	4	1	1	1	1	5	5	1	1	3	0	0	0	0
Zahedan	Slaughterer	1	43	3	1	1	0	0	1	1	1	1	1	3	3	1	1	1	1	5	5	1	1	0	0	0	0	0
Zahedan	Slaughterer	1	34	2	1	0	1	0	1	1	1	1	1	4	4	1		1	1	5	5	1	1	3	0	0	0	0
Zahedan	Slaughterer	1	34	3	1	0	1	0	1	1	1	1	1	3	4	1	1	1	1	3	5	1	1	0	0	0	0	0
Zahedan	Slaughterer	1	22	1	1	0	1	0	1	1	1	1	1	3	4	1	1	1	1	1	5	1	1	0	0	0	0	0
Zahedan	Slaughterer	1	25	2	1	0	1	0	1	1	1	1	1	3	4	1	1	1	1	1	5	1	1	0	0	0	0	0
Zahedan	Slaughterer	1	28	2	1	0	1	0	1	1	1	1	1	3	4	1	1	1	1	1	5	1	1	0	0	1	1	0
Zahedan	Slaughterer	1	27	2	1	0	1	0	1	1	1	1	1		1	1	1	1	1	1	5	1	1	0	0	0	0	0
Zahedan	Slaughterer	0	22	2	1	0	1	0	1	1	1	1	1	3	4	1	1	1	1	1	5	1	1	0	0	0	0	0
Zahedan	Slaughterer	0	28	10	1	0	1	0	1	1	1	1	1	1	4	1	1	1	1	3	5	1	1	0	0	1	3	0
Zahedan	Slaughterer	1	21	3	1	0	1	0	1	1	1	1	1	3	4	1	1	5	1	5	5	1	1	0	0	1	1	0
Zahedan	Slaughterer	0	25	2	1	0	1	0	1	1	1	1	1	3	4	1	1	5	1	5	5	1	1	0	0	0	0	0
Zahedan	Slaughterer	0	25	1.5	1	1	0	0	1	1	0	1	1		3	1	1	1	1	5	5	1	1	0	0	3	0	0
Zahedan	Slaughterer	1	25	2	1	0	1	0	1	1	0	1	1	3	4	1	1	1	1	5	5	1	1	0	1	0	0	1
Zahedan	Slaughterer	1	23	3	1	0	1	0	1	1	1	1	1	1	4	1	1	1	1	5	5	1	1	1	0	0	0	0
Zahedan	Slaughterer	0	23	3	1	0	1	0	1	1	1	2	2	2	4	1	1	1	1	5	5	1	1	0	0	0	1	0
Zahedan	Slaughterer	1	32	3	1	0	1	0	1	1	1	1	1	3	4	1	1	1	1	5	5	1	1	0	0	1	1	0
Zahedan	Slaughterer	0	22	4	1	0	1	0	1	1	1	1	1	3	4	1	1	1	1	5	5	1	1	0	0	1	1	0
Zahedan	Slaughterer	0	25	7	1	0	1	0	1	1	1	1	1		3	1	1	1	1	5	5	1	1	0	1	0	0	1
Zahedan	Slaughterer	1	23	3	1	0	1	0	1	1	1	1	1	3	3	1	1	1	1	5	5	1	1	3	0	0	3	0
Zahedan	Slaughterer	1	38	2	1	0	1	0	1	1	1	1	1	1	4	1	1	1	1	5	5	1	1	0	0	0	0	0
Zahedan	Slaughterer	1	27	2	1	0	1	0	1	1	1	1	1		3	1	1	1	1	5	5	1	1	0	1	0	0	0
Zahedan	Slaughterer	1	24	3	1	0	1	0	1	1	1	1	1	3	4	1	1	1	1	5	5	1	1	0	0	0	0	0
Zahedan	Slaughterer	1	33	3	1	0	1	0	1	1	1	1	1		1	1	1	1	1	5	5	1	1	0	0	0	3	0
Zahedan	Slaughterer	0	19	2.5		0	1	0	1	1	1	1	1	2	4	1	1	1	1	5	5	1	1	0	0	1	3	0
Rask	Butcher	1	30	1		0	1	0	1	1	1	1	1	1	3	5	5	5	5	5	5	1	2	0	0			0

## Sheet: Sheet2
													Never	Seldom	Often	Most of the time	Always
													46.8	0.5	2.6	2.6	47.4	Using boots
													47.1	1.1	5.3	2.1	44.4	Using cover
													52.1	5.9	10.1	2.1	29.8	Using glove
													56.3	7.4	6.8	2.1	27.4	Using Mask
													85.2	0.5	4.8	4.8	4.8	Disinfeting the Instruments
													89.4	2.1	2.6	3.7	2.1	Disinfeting hands and face

## Sheet: Results Keys
	Marriage Satues		Transportation of the remaining livestock	Slaughtering	Inspected the carcases	Contact with cattle and calf	Contact with sheep and goat		Contact with camel	Splashing of Animal Secretions to the face	Splashing of Animal Secretions to the body	Satisfied with occupation	See themselves at risk for zoonotic diseases
Yes	1	1	1	1	1	1	1	1	1	1	1	1	1
No	0	0	0	0	0	0	0	0	0	0	0	0	0
	Age	Years
	Work History	Years
												Cutting hand or other organs during the work	Bite by ectoparasites	Using mask	Using glove	using overalls	Using boots	Disinfection tools	Disinfection hands
			Place of work								Always	1	1	1	1	1	1	1
		Industrial Slaughterhouse	1								Most of the time	2	2	2	2	2	2	2
		Conventional Slaughterhouse	2								Often	3	3	3	3	3	3	3
		Butcher Shop	3								Seldom	4	4	4	4	4	4	4
		others	4								Never	5	5	5	5	5	5	5
		Results of Leptospirosis ELISA	Results of Brucellosis ELISA IBL	Results of Coxiella Phase 1 test	Results of Coxiella Phase 2 test	Results of brucellosis STAT
	postive	1	1	1	1	1
	Negative	0	0	0	0	0
	Boorderline	3	3	3	3
